# Supplementary material for: A machine learning model to predict privacy fatigued users from social media personalized advertisements
Source: Sci Rep. 2024 Feb 14;14:3685. doi: 10.1038/s41598-024-54078-w (PMC10867113; doi:10.1038/s41598-024-54078-w)
Supplement: Supplementary file 1 — Supplementary Information 1. [file 41598_2024_54078_MOESM1_ESM.csv]

extraversion	agreeableness	neuroticism	conscientiousness	openness	IPA	privacy_fatigue
2.5	3.5	3.5	4	2.5	4	0
4.5	3.5	2.5	4.5	3	3.625	0
3	2.5	4	4.5	1.5	2	0
3	4	2.5	4	1.5	2.625	0
2	5	3	4	4	4.25	0
3.5	2.5	3.5	3.5	3	1.5	0
2.5	2.5	3.5	2.5	3.5	1.25	0
2	3.5	2.5	4.5	1.5	1.375	0
3.5	2	2.5	2.5	3	1.25	0
3.5	4	1.5	4.5	4.5	4	0
4	4	2	4	3	4.125	0
4.5	4.5	2.5	5	3	2.375	0
3	4.5	2.5	5	3.5	3.125	0
2.5	4.5	3	4	3.5	4.5	0
3	3	3	3	3.5	2	0
2.5	4	3	3.5	2.5	3.125	0
3	4	2	4.5	2	4.25	0
4	4	2.5	4	2	3	0
3	3	3	3	4	1.625	0
3	3	3	3	3	3.375	0
4.5	5	3	4.5	2	4.25	0
2.5	3	1.5	3.5	2.5	4.875	0
3	3.5	3	3.5	2	4.875	0
3.5	3	4	4	2.5	3.5	0
4	4	2	4	3	3.5	0
4	4	3	4	4	4.125	0
4	4.5	1.5	4.5	3.5	3.875	0
5	4.5	2.5	3.5	2	3.75	0
2.5	3.5	3.5	3	4	3.875	0
3.5	4	2	4	2	3	0
2	2.5	2	4	2.5	3.5	0
4	4.5	1.5	4.5	2	5	0
2.5	4.5	1.5	5	2.5	4.75	0
2.5	3	3	3.5	2	2.25	0
3	4	2.5	4	3	3.125	0
4	4	2	4	4	3.75	0
4	5	3	4.5	4	4.125	0
3	3.5	3.5	3	2	3.625	0
2	5	2.5	4.5	5	1.625	0
4	4	4	3	4	3.375	0
4	3	4	3.5	2	4	0
3	4	2	4	2	4	0
4.5	4	2.5	5	4	3	0
3	3	2.5	3.5	2	4	0
3.5	4	2	4	3	1.625	0
5	3.5	1.5	4	2	4.75	0
3.5	4	3.5	4	3	2.75	0
1.5	4	3	4	2	3.875	0
4	4.5	2	4	2.5	3	0
3.5	4	3.5	4	3	4	0
4.5	5	1	4	4	3.875	0
2.5	4	3	3	3	3.125	0
4	4.5	2.5	4.5	2.5	3.625	0
2	4	1.5	3	3	3.25	0
2	3.5	4	3	2	2.375	0
2.5	5	3.5	3	4	4.75	0
2.5	4	4	3.5	2.5	3.25	0
3	4	2	4	4	4.25	0
3	3.5	3	4	3	3.5	0
4	4.5	4	3.5	3.5	4.125	0
4	3.5	3	4	3	4	0
4	4	3.5	3.5	3.5	4.375	0
3	4	2	3.5	2.5	4.75	0
5	4	1	4.5	2.5	4.25	0
4.5	4.5	1	4.5	3.5	4.375	0
4	4	3.5	3.5	2.5	3.75	0
3	4	4	4	2	3.5	0
2	4.5	3	4.5	1.5	4.875	0
3	4.5	3	4.5	2.5	3.375	0
3.5	4	3	3.5	3	3	0
2.5	4	2	4	2.5	3.5	0
2	3	3	4.5	2.5	4.5	0
3	4.5	2	5	1.5	3.125	0
5	4.5	2	4.5	4.5	3.375	0
2	4	2.5	4	3	3.75	0
4	4	2.5	4.5	1.5	2.875	0
4	5	2	4	2	3.625	0
1.5	3.5	2.5	3.5	1.5	4.5	0
2	2.5	2.5	3	2	3.125	0
4	4	4	4	3	4.25	0
3.5	4.5	2	4	3	3.25	0
4	4	3.5	4	4	3.875	0
2.5	4	3	3.5	3.5	4.125	0
4.5	5	3	4.5	3	4.5	0
4	4.5	3	2.5	4	4.75	0
4.5	4	4	3	3.5	3	0
3	4.5	3	3.5	3.5	3.625	0
3	4.5	3	5	3	4.75	0
4	4.5	1.5	4.5	3	4	0
4	3.5	3	4	3	3	0
4	4.5	3	2.5	3	3.625	0
3	4	3	4	2.5	3.125	0
4	5	2	4.5	3	3.875	0
4	4.5	1.5	5	3.5	4.625	0
4	4	3.5	3	4	3.75	0
4	3	3	4	3	3	0
3.5	4	2.5	4	3.5	3.875	0
2.5	4.5	2	5	2.5	2.875	0
4	4	2	4	2.5	3.375	0
3.5	3.5	2.5	4	2	3.375	0
3.5	4	2	4	2.5	4.5	0
3	4.5	3.5	3.5	3	4.125	0
3.5	4	2	3	3	3.75	0
4.5	5	1.5	4.5	4.5	3.875	0
3.5	4	3.5	4	2	3.375	0
4.5	4	3	4	3	2.875	0
3.5	4	2.5	3	3	4.25	0
3.5	5	2	5	4	2.625	0
3.5	3.5	3	3.5	4	4.125	0
4	4.5	2.5	5	3	3.375	0
3	4	2	4	2.5	2.875	0
4	4	2.5	4	3.5	3.25	0
3	4.5	1.5	4.5	2.5	3.625	0
4.5	4.5	3.5	3	3	4.625	1
4	4	3.5	3.5	2	4	1
4	4	3.5	3.5	2	4	1
3	4.5	2.5	5	2	2.75	1
2.5	4	1.5	4	2.5	3.5	1
4	5	3	3	3	4.5	1
2.5	4	3	4	3	4.75	1
3.5	4	4	1.5	2	3.75	1
3	5	3	4.5	3	4.125	1
4	4.5	2	3.5	2	4.75	1
4.5	4.5	1	5	4.5	4.375	1
4	4.5	2	4	3	3	1
3	4	1	5	2.5	4.75	1
4	3	2	4	2	3.625	1
3	3.5	3	3	3	3.75	1
1	5	3.5	2	3	3.25	1
3.5	4.5	3.5	3	4	4.75	1
3.5	5	1.5	5	2.5	3.375	1
3	4	3.5	5	2	4.875	1
3	3	4	4.5	2	3.5	1
4	4.5	2	4	2	3.5	1
1.5	4.5	2	4.5	3	3.5	1
4	3.5	4	3	2	3.125	1
3.5	4	3	3.5	1.5	4.375	1
3	3.5	3	4	3	3.5	1
2	3	2	4	3	4	1
5	5	1	4	1	5	1
4	4	2	3.5	3	4	1
3	5	3	4.5	4	4.125	1
4	4	2.5	4	2	3	1
3	3	4	4	3.5	3.625	1
2	3.5	2.5	4	4	3.875	1
4	3.5	2.5	4.5	2.5	3.625	1
3.5	5	1.5	4.5	3	4.5	1
4	4	3	4	3.5	4.375	1
3	4	2	1.5	3	4.375	1
3	3.5	4	4	3.5	3.625	1
3.5	4.5	3.5	2	3	3.625	1
3.5	4	3	3.5	2.5	3.75	1
4	4.5	3.5	3	4	4	1
4	4	2	4	2	3	1
4	4	2.5	4	3.5	4	1
2	4	2.5	3	3	3	1
4	4	4	4	3	3.875	1
4.5	3.5	2.5	4	4	3.875	1
3.5	3.5	4	4	2.5	3	1
2.5	4	3	2.5	3.5	4.875	1
4.5	4.5	2.5	4.5	1.5	4.875	1
3	4	3	4	2	3	1
3	4	1.5	4	3.5	3	1
3	2.5	2.5	2	4	3.375	1
1.5	3	1.5	3	3	3.5	1
3	4	2.5	3.5	3	3.25	1
2.5	4	3	5	2	4.375	1
2.5	3.5	3	2.5	4	3.5	1
2.5	4	4	4	2	2.875	1
3	5	4.5	4.5	3.5	4.375	1
2.5	4	4.5	3.5	3	3.25	1
3	3.5	3	4	4	3.125	1
4.5	4.5	2	5	2	3.5	1
4.5	5	3	4	2.5	4.25	1
4	4	3	3.5	4	3.125	1
3	5	2.5	4.5	3.5	3.625	1
3	3	3	3	3	3.125	1
4.5	3	3	4.5	4.5	1	1
2	4	3	4.5	3.5	3.25	1
3.5	3.5	3.5	3.5	2	4	1
3	3	3	3.5	3	2.875	1
4	4	2	4.5	3.5	3.625	1
3.5	4	3.5	3	3.5	4.125	1
3.5	4.5	4	2	3	3	1
3	3	3	3	3	3.625	1
4	4	3.5	3.5	3	3.375	1
4.5	4.5	2	3.5	3.5	3.125	1
3.5	3.5	3.5	2	3	2.875	1
4	3	3.5	3	3	3.125	1
4	4	3	3	3	3.5	1
4.5	4.5	1.5	4.5	3	4.5	1
3.5	4.5	3.5	3	1.5	3.375	1
3	3.5	3	3.5	2.5	3.5	1
1	4.5	4	2	3.5	4.125	1
4.5	4	2.5	4.5	4	3.875	1
4	4	3.5	4	2	4.25	1
4	4.5	2	4.5	2.5	4.625	1
4	3.5	3.5	3	3	4.125	1
3.5	3.5	2.5	3.5	3	4.625	1
3.5	3.5	4.5	5	4.5	4	1
3.5	4.5	2.5	4	2.5	4.25	1
3	5	3.5	5	1	3.5	1
3.5	4.5	2.5	4.5	3.5	3.125	1
4	3	3	3.5	2.5	4.25	1
3	4	2	3.5	3.5	4.75	1
4	5	1	5	1	4.5	1
4.5	4.5	2	4.5	3	3.75	1
3	4.5	2	3.5	2.5	4.25	1
4	4	2.5	3	2	4.125	1
5	5	1.5	4.5	3.5	3.75	1
4	3.5	3.5	4	4	4	1
4	4	3	3	2.5	4	1
4	4	3	4.5	2	3.25	1
3.5	3.5	2	3.5	3.5	4.25	1
4	3	4	3	3	4	1
4	4	3	3.5	3.5	3.375	1
3.5	3.5	2.5	3.5	2.5	3.125	1
3	4.5	1	5	4	4.625	1
3	4	2.5	4	3	2.625	1
3	3.5	2	3	2.5	4	1
4	3	2	4.5	2.5	3.5	1
2	3	3	4	3	3.75	1
3.5	4	3	4	4.5	4.375	1
4	4.5	3	4	4	3	1
3	4.5	2.5	4	2.5	4.75	1
4.5	3	3	3.5	4.5	4.25	1
3	4.5	3	4.5	3	3.5	1
3.5	4	2	3.5	3	3.5	1
4	4	2.5	3.5	2	3.5	1
2.5	5	1.5	4.5	4	4.375	1
1	4	3	5	2	4.25	1
2.5	5	2.5	4.5	4.5	3.625	1
3	4.5	3	4	3.5	3.875	1
2	3	3	4.5	2	4.5	1
2.5	5	1.5	4.5	2	4.125	1
3	4.5	3.5	3	3.5	3.25	1
3.5	4	2	4	3.5	3.75	1
4.5	5	2	3	3	4.5	1
3	3.5	3.5	3	3	4	1
4	3.5	2	4	2	3.25	1
4.5	4.5	2.5	3.5	3.5	4.625	1
4	4	4	4	4	4	1
3	3	5	2	2.5	3	1
2.5	4	3	4	3	3.625	1
1.5	3.5	3	3.5	3	4.5	1
4	4	2	3	2.5	3.375	1
2	3.5	2	3.5	1.5	3.625	1
3.5	3.5	3	3	3.5	4	1
2.5	4	3	3.5	3.5	2.5	1
1	3.5	3.5	3	2	4.25	1
3	3	3	3	3	3.75	1
4	5	2	5	3	4.5	1
2.5	4.5	2.5	4	3	3.5	1
4	4	1.5	3.5	4.5	4.125	1
2.5	3.5	4.5	3	2.5	4	1
3.5	3	3	3	4	4	1
4	4.5	2	4	2.5	3.5	1
4.5	5	3	3.5	3	5	1
4	5	1	5	2	4	1
5	3.5	1.5	4	2	3.25	1
3	3	2	4	3.5	3.5	1
4	4	4	4	3	3	1
4	5	2	3.5	2.5	4	1
4	4.5	2.5	4	2	3	1
2	4	1.5	4	3	4.25	1
5	5	2	4.5	3	4.875	1
5	5	1.5	5	2	4	1
4	4	3	3.5	4	3.75	1
4.5	4	3.5	2.5	4	3.75	1
5	4	3	4	4	4.375	1
4.5	4.5	1.5	4.5	1.5	5	1
3	3	2.5	3.5	3	3.875	1
4.5	4	4	4	4.5	3.875	1
4	4	3	2.5	3.5	3.875	1
3.5	4	4	3.5	2.5	3.625	1
2.5	4	1	5	2.5	4.375	1
4	4.5	3	3	3	3.5	1
4	4.5	2	4	3	3.875	1
3.5	3.5	3	3.5	3	5	1
4	4.5	3	4.5	2.5	3.625	1
3	4	2.5	3	2.5	2.875	1
3	4.5	2	4	2.5	3.625	1
2.5	2.5	3	4	3.5	3	1
4.5	4	1.5	4.5	1.5	3.875	1
5	4.5	3	4	4	4.625	1
3	4	2	3.5	2.5	3.5	1
3	4.5	2	4	3	3	1
4.5	5	3	4.5	3	4.5	1
2	4	3	3	1.5	4	1
3.5	3.5	3	2.5	4.5	3.375	1
4	3.5	4	4	4	4	1
5	5	1	5	1.5	4.5	1
2	4	2.5	3	4.5	3.625	1
4	4	4.5	4	3	3.375	1
4	4	2	4	3	4	1
4	4	2.5	4.5	1.5	4.25	1
1.5	4	3.5	3.5	4.5	4.375	1
2.5	4	3	4	2	3	1
2	3.5	3	2	4	3.625	1
3	4.5	3	3.5	2	4.125	1
2.5	4.5	4	2.5	3.5	2.125	1
4	4	1.5	2	3	4.25	1
3	3	3	3	3	5	1
3	4	3.5	3.5	3	2.625	1
3	4	3	4	2.5	4.125	1
4	5	1.5	5	2.5	3.5	1
3.5	4	2.5	3.5	2.5	2.875	1
3.5	3.5	3	4	4.5	4.5	1
3.5	3	3	2	3.5	1.875	1
4	4	3.5	3	2	4.375	1
4	4	3.5	4	2.5	3.5	1
2	4	2.5	4	3	3.75	1
2.5	5	2.5	3.5	2.5	3.125	1
1.5	2.5	3	3	2	4.75	1
4	4.5	2	3	3	3	1
3	4	3.5	3	2	4	1
4	3.5	2	4.5	3	3.375	1
4	4	2	4	4	2.875	1
4	5	2.5	3.5	2.5	4.25	1
3.5	3.5	2.5	3	2	5	1
4	4	3	4.5	2	3.625	1
2.5	4.5	1.5	4.5	2.5	2.125	1
4	5	1.5	4	4	3.25	1
4	4	3.5	4.5	3.5	4.875	1
3.5	4.5	2.5	5	4.5	3.5	1
4.5	4.5	2	4	2.5	3.625	1
4	4	2.5	4	4	3.625	1
4	3	3.5	4.5	3	3.875	1
3	4	2.5	4.5	2	4.625	1
4	4	2	3.5	2.5	3.75	1
4	4.5	3	5	2	4.375	1
3.5	4	2	4	3	4	1
2	3	2	2.5	4	3.625	1
4	4.5	2	4.5	2.5	4.375	1
4.5	2.5	3.5	3	3.5	4.5	1
4	4	2.5	3.5	2	4.375	1
4	4.5	2	4	3.5	4.125	1
3.5	4	3.5	2.5	2.5	4	1
4	4	3	4	2	3.875	1
4.5	5	1.5	5	1.5	4	1
3.5	5	3	4.5	2.5	3.25	1
4	4	2	4	3	5	1
3	4	2	2.5	4.5	4.25	1
4	3	3	4.5	3.5	4.5	1
4	4.5	2.5	4	2.5	3.25	1
4	4	2.5	4.5	2.5	3.875	1
4	5	2.5	4.5	3	4.75	1
2.5	4.5	4.5	3	2.5	5	1
2.5	3.5	2	4.5	3.5	4	1
4	4	2	4	2.5	4.375	1
4	4	2	4	3	4	1
4	3.5	2.5	4.5	4	4.75	1
3	3.5	4	3	3.5	3.875	1
4	4.5	3.5	3.5	4.5	4.25	1
3	3.5	2	3.5	3	3.5	1
2	3	2	3	2.5	3.375	1
3.5	4	2	5	2	3.625	1
4	4	3	4	1.5	3.75	1
3.5	4	2.5	4	3	4.75	1
3	2.5	3.5	3	2	3	1
4	4	3	4	2.5	3.75	1
4.5	4	3	3.5	3	2.5	1
4	4	3	4	1.5	4.25	1
4.5	3	4	5	4.5	5	1
5	5	2	5	1	5	1
5	3	4	2	2	4.25	1
4	4	2.5	3.5	3.5	3.75	1
3	3	3	4	2.5	3.25	1
4	3.5	1.5	4.5	3	4.875	1
2	4.5	1.5	4	2.5	3.375	1
3.5	3.5	3.5	4	2.5	3.125	1
3	4.5	2	4.5	2	4.25	1
4	4	2	4	2.5	3.625	1
4.5	4.5	3	4.5	2	3.375	1
3.5	3.5	3	4	4	3.875	1
4	5	2	4	2.5	5	1
5	5	3.5	3	3.5	4.375	1
4	4	2.5	3.5	2	4.25	1
4	4.5	2	4	2	3.75	1
3.5	4.5	1.5	4	3	4.25	1
2	3	2.5	5	4.5	4.5	1
3.5	5	2	4	2	4.375	1
3.5	4.5	1.5	5	2.5	3.75	1
2	4.5	4.5	3.5	3	4.125	1
3	4	3	4.5	2.5	3.625	1
4.5	4	3	4.5	3	3	1
4	4.5	2	3.5	2.5	2.875	1
2	4	3	2	2.5	3.75	1
1.5	4	2.5	4.5	3	4.25	1
4	5	3.5	4	2	4.375	1
1.5	3.5	3	4.5	2	3	1
4	4.5	2.5	4	1.5	4.125	1
3.5	2.5	3	3	4	3.75	1
2.5	4	2.5	3.5	3	3.75	1
2.5	3.5	2	4.5	2.5	4.5	1
3	3	4.5	3.5	3	3.375	1
5	4.5	2.5	5	4	3.625	1
2.5	5	1.5	4.5	4	4.625	1
4.5	4	3.5	3.5	2	3.5	1
4.5	5	1.5	3.5	1.5	5	1
4	4	1.5	4.5	2.5	3.125	1
3.5	4	3	3	2	3.875	1
4	5	2	4.5	2.5	5	1
4	4.5	3.5	4	3	3.625	1
4	4	2	4	3	4	1
4	4.5	2	4	3	3.5	1
4	4.5	2.5	3.5	3	4.375	1
3	4.5	3	3.5	2.5	3.5	1
2.5	3.5	2.5	2	4	3.875	1
4	4.5	3	4	3.5	3.75	1
3	4.5	2	4	2.5	3.625	1
4	3.5	2.5	3.5	2.5	2	1
2	2.5	4.5	3	4	4.25	1
3.5	4	3	3.5	2.5	4.5	1
4.5	4.5	2	5	2.5	4.25	1
5	4.5	3	5	4	4	1
2	4	2.5	3.5	1	3.5	1
4	4.5	3	4	4	3.875	1
3.5	4.5	2.5	4.5	1.5	3.875	1
3	3	3	2.5	4	3.5	1
3	4	2	4	2.5	3.125	1
2	3.5	2.5	3	4.5	4.25	1
3	4	2	4	2.5	3.875	1
1.5	4	3.5	3	2	4.5	1
3	3	3	3	3	3.875	1
3	4	2	4.5	3.5	4.375	1
2	3.5	3	4	3.5	4.125	1
3.5	3.5	3.5	4	2	3.5	1
4	3.5	3.5	4	3	3.75	1
4	4	2.5	4	3.5	3.875	1
4	3	4.5	2	2	3.75	1
2	4	2	3	2	4.625	1
4	4	2	4	2	4	1
4	3.5	2	4.5	4	4.875	1
3	3.5	2.5	4	2	3.125	1
4	4	2	4	3	4	1
4	3	3	4	4.5	4	1
3	3	3	3	3	4	1
4.5	3	3.5	4	3	3.5	1
4.5	4	2	4.5	3	3.75	1
3.5	4	2.5	3	3.5	3.625	1
2	4	3	3.5	2.5	4.5	1
3	3	3	3	3	4	1
3.5	3.5	2	4.5	3	3.75	1
4.5	5	2	5	2.5	3.375	1
3	3.5	2	3	2.5	3.5	1
3	5	3	4	2.5	4.875	1
4	4	3	4	2	3.25	1
4	4.5	2	4	3	4	1
3.5	3	3.5	4.5	2.5	3.625	1
2	4	3	3.5	3	3.75	1
4	2	2.5	4.5	3	4.125	1
4	4	2.5	3.5	2.5	3.875	1
4	4.5	2	4.5	2.5	4	1
5	4.5	2.5	3.5	2	3.75	1
3.5	4.5	4.5	1.5	2	4.25	1
3	3	3	3	3	5	1
4	3	3	3.5	2.5	3.875	1
2.5	4.5	4	4.5	3	4.75	1
2	4.5	2.5	4.5	3	3.875	1
3	4	3	4	3	4	1
2	3	3	3.5	3	4.75	1
4	4	2	4	3	4	1
4.5	3.5	3	4	4.5	4.875	1
3	3.5	3	3.5	3	4.625	1
4.5	4	3	3	4	3.75	1
3	4.5	3	4.5	1.5	3.5	1
4.5	5	1.5	5	2.5	4.25	1
3	3	3	3	3	2.625	1
4.5	4.5	1.5	4.5	4.5	3.875	1
3	5	2.5	3.5	3.5	4.25	1
4	4	3	4	3	3.875	1
2	4	2	4	1.5	4.875	1
4	4.5	3	3.5	1.5	3.75	1
4.5	4	4	3	3	3.875	1
3	4.5	3	3	2.5	4.5	1
1	5	3.5	3.5	3.5	5	1
3.5	3.5	2	3.5	3	3.25	1
4	4	3	4	3	3.375	1
3.5	4	3.5	3.5	3	4.125	1
4	4	3	3.5	3	4	1
4	3.5	3	4	3	4.5	1
2	5	3	4	2	3.5	1
4	3.5	2	2.5	3	4.625	1
3	4.5	1.5	4.5	2	3.875	1
2.5	4.5	2.5	4.5	3.5	4.5	1
3.5	4	3	2.5	3	4.75	1
3	3.5	3	4	3	4.25	1
4	4	4	3	2	3.75	1
3	4	4	3.5	3	3.875	1
4.5	5	2	4.5	4.5	4.875	1
4.5	3.5	1.5	3.5	2	4.5	1
2.5	3.5	1.5	4	3.5	3.75	1
2	2	3	3.5	2	5	1
4	5	2.5	4	5	4.75	1
4	5	2.5	4.5	3	4.75	1
4	5	3	4	4.5	4.875	1
3.5	3.5	3	3.5	3	3.375	1
2.5	4.5	2	4	3.5	4.125	1
2	3	4	2	4.5	3.5	1
1	3	4.5	3	2	5	1
3.5	5	5	4	4.5	4.5	1
4.5	4.5	1.5	4.5	3.5	3.375	1
4.5	4.5	2.5	3.5	3	5	1
4	4.5	3	3.5	3	4.5	1
3.5	3.5	2.5	3.5	3	5	1
3.5	3.5	2.5	3.5	3	4.75	1
5	5	1	5	3	5	1
